# Supplementary material for: Tyrosine as a Mechanistic-Based Biomarker for Brain Glycogen Decrease and Supercompensation With Endurance Exercise in Rats: A Metabolomics Study of Plasma
Source: Front Neurosci. 2019 Mar 19;13:200. doi: 10.3389/fnins.2019.00200 (PMC6433992; doi:10.3389/fnins.2019.00200)
Supplement: Supplementary file 2 [file Table_2.xlsx]

## Sheet: Whole data by metabolomics
Supplementary Table 2 Whole data by plasma metabolomics with endurance exercise in rats
Compound name	Relative Area						Comparative Analysis
	Pre-exercise		Post-0 hours		Post-6 hours		Pre-exercise vs Post-0 hours			Pre-exercise vs Post-6 hours
	Mean	S.D.	Mean	S.D.	Mean	S.D.	Ratio	p-value		Ratio	p-value
Malic acid	0.000554719	0.000115107	0.0271335	0.0045162	0.000799465	9.74753e-05	48.914	0.00019132	***	1.44121	0.0070131	**
Uric acid	0.00174201	0.000387471	0.036732	0.00707343	0.00149179	0.000181845	21.086	0.00036997	***	0.856359	0.24155
Lactic acid	0.0719385	0.015614	1.05749	0.243495	0.0665381	0.00625318	14.7	0.0008013	***	0.92493	0.50346
Nicotinamide	0.000102878	5.42984e-05	0.000863351	7.66562e-05	0.000197271	8.46018e-05	8.39202	2.8471e-07	***	1.91753	0.074972
2-Hydroxybutyric acid	0.00144168	0.000421499	0.0116471	0.00169977	0.00461485	0.00113416	8.07886	9.7348e-05	***	3.20103	0.0019325	**
Sarcosine	0.000299383	5.71082e-05	0.00241414	0.000358004	0.000343581	1.86843e-05	8.06372	0.00013867	***	1.14763	0.2221
2-Hydroxy-4-methylvaleric acid	0.000126811	2.17286e-05	0.000876703	0.000126998	0.000138519	1.43557e-05	6.91348	0.00014205	***	1.09233	0.34856
Isobutyrylcarnitine	0.000156282	5.56214e-05	0.000925759	0.000149248	0.000151887	4.52517e-05	5.92366	0.00010585	***	0.97188	0.89452
1-Methylnicotinamide	0.000185039	4.44252e-05	0.00105398	0.000123124	0.000254982	0.000115263	5.69598	2.4204e-05	***	1.37799	0.2596
Glycerol 3-phosphate	0.000404575	9.77864e-05	0.00205105	0.000301774	0.000475075	0.000105959	5.06966	0.0001035	***	1.17426	0.30627
Ethanolamine phosphate	0.000181235	1.77708e-05	0.000903587	0.00017688	0.000246678	3.10561e-05	4.98572	0.00074081	***	1.3611	0.0056708	**
Spermidine	9.68302e-05	4.41496e-06	0.000464344	8.22999e-05	0.000103925	N.A.	4.79545	0.0005339	***	1.07327	N.A.
Asp	0.00208849	0.00165093	0.00928173	0.00207728	0.000866283	0.000119522	4.44424	0.00036769	***	0.41479	0.17333
Choline	0.0062711	0.00122986	0.0270434	0.00544159	0.00485832	0.000593398	4.31238	0.00073857	***	0.774715	0.061721
2-Hydroxyvaleric acid	0.00043673	0.00012317	0.00187724	0.000231421	0.000595566	0.000156346	4.2984	1.5717e-05	***	1.3637	0.11424
Ethanolamine	0.00137459	0.000224045	0.0056349	0.00113249	0.00114718	0.000268035	4.09931	0.00084546	***	0.834557	0.18474
Tyr	0.0221192	0.00359755	0.0899542	0.01163	0.0150667	0.00104883	4.06679	8.1805e-05	***	0.68116	0.009747	**
Cytidine	0.000759463	0.000158908	0.00305202	0.000559684	0.000986251	0.000376651	4.01865	0.00045371	***	1.29862	0.26615
Isovalerylcarnitine	5.96737e-05	1.05572e-05	0.000223682	4.14879e-05	7.78719e-05	1.6674e-05	3.74842	0.00058483	***	1.30496	0.079547
Pantothenic acid	0.000201432	3.65953e-05	0.000610749	7.51695e-05	0.000276994	2.85248e-05	3.03203	4.3444e-05	***	1.37512	0.0072595	**
Cystathionine	0.000105087	9.62975e-06	0.000292134	3.46725e-05	0.000105369	1.08939e-05	2.77993	0.00013644	***	1.00269	0.96643
Glu	0.0287431	0.0076242	0.0768938	0.0124091	0.0189233	0.00309838	2.67521	0.00019405	***	0.65836	0.042038	*
S-Sulfocysteine	0.000385174	0.000104103	0.0010142	0.000167902	0.000432752	0.000104399	2.63311	0.00023698	***	1.12352	0.49109
3-Hydroxybutyric acid	0.0247647	0.00527114	0.0638919	0.00460535	0.0838676	0.00910317	2.57996	1.8337e-06	***	3.38657	9.393e-06	***
GABA	5.06912e-05	4.01671e-06	0.000122172	1.75067e-05	8.64059e-05	7.44885e-05	2.41012	0.00045712	***	1.70455	0.40864
N,N-Dimethylglycine	0.0019432	0.00028145	0.00467984	0.000723795	0.0021238	0.00022748	2.40831	0.00044816	***	1.09294	0.29824
Lys	0.0930515	0.0100443	0.209096	0.0283577	0.090414	0.00958563	2.2471	0.00034994	***	0.971656	0.68223
Glyceric acid	0.000325055	5.62611e-05	0.000724719	5.45533e-05	0.00036355	6.3775e-05	2.22953	3.1826e-06	***	1.11843	0.34155
Cystine	0.00921093	0.00134294	0.0199951	0.0019643	0.00931675	0.00148558	2.1708	1.8331e-05	***	1.01149	0.90888
N6-Acetyllysine	0.00011089	9.01395e-06	0.000236975	2.47589e-05	0.000106642	1.20627e-05	2.13703	0.00011743	***	0.961689	0.54711
4-Guanidinobutyric acid	6.74486e-05	1.65065e-05	0.000142276	2.30269e-05	4.61677e-05	1.39639e-05	2.10939	0.00052207	***	0.684487	0.074789
SDMA	0.000100494	9.69303e-06	0.00020261	3.03022e-05	0.000125111	8.67684e-06	2.01615	0.00095977	***	1.24496	0.0029512	**
Asn	0.00889879	0.000776959	0.0177645	0.00198577	0.00818829	0.00092393	1.99628	0.00019683	***	0.920157	0.22565
5-Hydroxylysine	0.000122042	2.35811e-05	0.00022619	2.82026e-05	0.00010824	1.20672e-05	1.85338	0.0002554	***	0.886912	0.2885
Met	0.0123797	0.00155669	0.0222398	0.00223967	0.00849639	0.00179528	1.79647	7.6955e-05	***	0.686314	0.006678	**
Phe	0.0418617	0.00790705	0.0744572	0.00634378	0.0365813	0.00515485	1.77865	0.00011717	***	0.87386	0.25182
ADMA	0.000180274	3.01539e-05	0.00032003	3.82283e-05	0.00017738	1.8251e-05	1.77524	0.00025711	***	0.983943	0.85982
Imidazole-4-acetic acid	6.10806e-05	5.89803e-06	0.000105965	1.22799e-05	8.28017e-05	2.0664e-05	1.73485	0.00038892	***	1.35561	0.077367
Gly	0.0300191	0.00145101	0.0506761	0.00532396	0.0306072	0.00276579	1.68813	0.00059815	***	1.01959	0.68828
Urea	0.457113	0.050251	0.771295	0.0852916	0.508539	0.0955163	1.68732	0.0002781	***	1.1125	0.32729
Pyridoxal	0.000137882	1.80539e-05	0.000231528	3.12737e-05	0.000166901	2.92612e-05	1.67918	0.00091775	***	1.21047	0.10322
Trp	0.0465424	0.0046277	0.0769964	0.00814036	0.0305686	0.00823148	1.65433	0.00026654	***	0.65679	0.0083604	**
Hydroxyproline	0.00556	0.00102322	0.0089854	0.000946355	0.00636225	0.00141479	1.61608	0.000589	***	1.14429	0.33713
Thr	0.037706	0.00160144	0.0572591	0.00561779	0.0333034	0.0034061	1.51857	0.00092283	***	0.883238	0.041871	*
Ile	0.0614896	0.00356432	0.09141	0.00895093	0.0678942	0.00537622	1.48659	0.00078664	***	1.10416	0.062149
Lauric acid	0.00194708	9.52179e-05	0.0016102	5.86002e-05	0.00180763	0.000115357	0.826983	0.0003356	***	0.928382	0.071855
Pelargonic acid	0.000922828	5.31603e-05	0.000750834	4.12443e-05	0.000907299	0.000182998	0.813623	0.00055503	***	0.983173	0.86306
Acetoacetic acid	0.00231397	0.000425183	0.000321614	0.000104734	0.00548073	0.00117278	0.138988	0.00028893	***	2.36854	0.0023118	**
Succinic acid	0.00089176	0.000161378	0.0419709	0.0113191	0.000793037	0.000165666	47.0652	0.0012522	**	0.889295	0.3678
Taurocholic acid	0.000306444	0.000191509	0.00437584	0.00143047	0.00195544	0.000687009	14.2794	0.0028133	**	6.38106	0.0042617	**
Homovanillic acid	0.000123321	2.94769e-05	0.00104139	0.000294522	0.000120269	N.A.	8.4445	0.0019606	**	0.97525	N.A.
5-Methoxyindoleacetic acid	4.25691e-05	1.1704e-05	0.000272445	7.786e-05	4.24935e-05	3.81171e-06	6.40006	0.0022765	**	0.998223	0.99246
Hypotaurine	0.00027283	5.22537e-05	0.00170745	0.00046282	0.000195792	3.75788e-05	6.25827	0.0021228	**	0.717633	0.030636	*
Phosphorylcholine	0.000257692	3.46414e-05	0.00151569	0.000503772	0.000308296	8.7532e-05	5.8818	0.004948	**	1.19637	0.28101
Taurine	0.00244745	0.000574159	0.0137733	0.00339901	0.004108	0.00069826	5.62764	0.0014688	**	1.67848	0.0036807	**
Argininosuccinic acid	3.40574e-05	2.86528e-06	0.0001831	6.66882e-05	4.26327e-05	N.A.	5.37623	0.0073873	**	1.25179	N.A.
3-Guanidinopropionic acid	4.29742e-05	4.47056e-06	0.000216359	4.87042e-05	4.00355e-05	1.08536e-05	5.03462	0.0012349	**	0.931617	0.76908
N-Acetylglucosamine	0.00021233	1.82968e-05	0.000944367	0.000350292	0.000211688	1.93864e-05	4.44764	0.0094185	**	0.996979	0.95842
β-Ala	0.000572966	6.35936e-05	0.00237733	0.000551481	0.000484173	7.40397e-05	4.14917	0.0017194	**	0.845029	0.077154
Ornithine	0.00776484	0.000715408	0.0308944	0.0107173	0.0169307	0.00836118	3.97875	0.0083658	**	2.18043	0.070116
Citric acid	0.00520824	0.00256813	0.0199711	0.00603533	0.0060887	0.00280219	3.83452	0.0032083	**	1.16905	0.6186
Allantoin	0.00496163	0.000405379	0.0180122	0.00416921	0.00554006	0.000499352	3.6303	0.0020815	**	1.11658	0.080666
Kynurenine	0.000501273	4.90862e-05	0.00159475	0.000456744	0.00063117	0.000169709	3.18141	0.0056207	**	1.25913	0.16526
Isethionic acid	0.00035736	2.54576e-05	0.00100591	0.00028454	0.000427988	7.36188e-05	2.81485	0.006804	**	1.19764	0.099083
6-Hydroxyhexanoic acid	0.000110137	3.91917e-05	0.000266313	2.48291e-05	0.000118749	8.73779e-06	2.41802	0.0085308	**	1.0782	0.74228
γ-Butyrobetaine	0.000722188	8.77922e-05	0.00172146	0.000341017	0.000719368	9.97464e-05	2.38367	0.0020548	**	0.996095	0.96333
Creatinine	0.00601364	0.00027763	0.0141024	0.00286785	0.00631596	0.000751255	2.34507	0.0030886	**	1.05027	0.43663
5-Oxoproline	0.000613193	5.081e-05	0.00125155	0.000248155	0.000654225	0.000116405	2.04103	0.0038237	**	1.06692	0.49976
Threonic acid	0.00261053	0.00044969	0.00509026	0.0012413	0.00260141	0.000500109	1.9499	0.0083729	**	0.996506	0.97656
Ala	0.0867499	0.0152888	0.167124	0.0297807	0.0581629	0.0100149	1.9265	0.00174	**	0.670466	0.010264	*
Pro	0.0431503	0.0026781	0.0775441	0.0100944	0.034668	0.00664548	1.79707	0.0010697	**	0.803424	0.043303	*
His	0.0228933	0.00302378	0.0391058	0.00599543	0.0228439	0.00121706	1.70818	0.0017467	**	0.997844	0.97424
Creatine	0.128869	0.0201606	0.21261	0.0359543	0.12784	0.0172299	1.64981	0.0034858	**	0.992011	0.93301
Betaine	0.024039	0.00463568	0.0355648	0.00528156	0.0239116	0.00263783	1.47946	0.0065185	**	0.994699	0.95904
3-Methylhistidine	0.0056775	0.000782137	0.00839186	0.0011305	0.00789472	0.00138613	1.47809	0.0029788	**	1.39053	0.019382	*
Leu	0.117638	0.0100376	0.171773	0.0191107	0.126705	0.00681693	1.46018	0.0013328	**	1.07707	0.13841
Val	0.10791	0.0103516	0.152301	0.0166265	0.110045	0.0044584	1.41137	0.0016567	**	1.01979	0.68802
Ser	0.030503	0.00159016	0.0430016	0.00529892	0.0267801	0.00359553	1.40975	0.0046271	**	0.877947	0.082683
Hexanoic acid	0.000732468	0.00010712	0.000973637	0.000105569	0.000760002	8.87228e-05	1.32926	0.0071323	**	1.03759	0.67014
Homocitrulline	0.00029339	3.03286e-05	0.000371407	3.32818e-05	0.000366445	4.03514e-05	1.26592	0.0047904	**	1.24901	0.013213	*
Octanoic acid	0.000443422	3.09949e-05	0.000371598	3.21027e-05	0.00042349	6.74902e-05	0.838023	0.007006	**	0.95505	0.57183
Decanoic acid	0.000708487	6.57951e-05	0.00052974	3.95935e-05	0.000665887	3.70745e-05	0.747706	0.0015241	**	0.939873	0.25184
Butyrylcarnitine	0.000655002	9.46872e-05	0.000391413	6.92854e-05	0.000293573	6.45974e-05	0.597575	0.0013297	**	0.448202	0.0001943	***
Myristoleic acid	0.000249432	5.15853e-05	0.000132535	2.45981e-05	0.000210476	2.73555e-05	0.531349	0.00519	**	0.843822	0.18567
Cholic acid	0.000223145	0.000126989	0.00221698	0.00144866	0.000477035	0.000520459	9.93515	0.036622	*	2.13778	0.34493
Phenaceturic acid	0.000114468	3.71656e-05	0.000596803	0.000327378	0.000103051	2.23501e-05	5.21373	0.029444	*	0.900263	0.63574
Phosphocreatine	0.000123035	3.30538e-05	0.000530923	0.00023707	0.000150611	2.02453e-05	4.31522	0.017494	*	1.22413	0.20622
Glutathione (GSSG)_divalent	0.000268737	0.000102973	0.000756442	0.000365605	0.000148316	3.78243e-05	2.8148	0.038216	*	0.551898	0.057023
Cysteine glutathione disulfide	0.000711864	0.000156708	0.00180851	0.000600516	0.000467917	8.12042e-05	2.54053	0.013107	*	0.657313	0.021355	*
Thiamine	3.89373e-05	1.84976e-06	9.58694e-05	3.21593e-05	N.D.	N.A.	2.46215	0.016498	*	<1	N.A.
Guanidoacetic acid	0.000456308	8.4958e-05	0.00107869	0.000334107	0.000284545	6.72788e-05	2.36395	0.012258	*	0.623581	0.0082307	**
Putrescine	0.000137176	4.01674e-05	0.000311272	0.000117335	0.000138083	3.19988e-05	2.26914	0.026233	*	1.00661	0.9695
Trigonelline	0.000345667	0.000134265	0.00072494	0.000281341	0.000139644	5.17231e-05	2.09722	0.036256	*	0.403984	0.022899	*
N-Acetylleucine	0.000101899	1.13288e-05	0.000202092	4.0207e-05	0.000159315	3.8457e-05	1.98326	0.012234	*	1.56347	0.053272
2-Aminobutyric acid	0.00310651	0.00093133	0.00475059	0.000874481	0.00872659	0.00201815	1.52924	0.020671	*	2.80913	0.0016285	**
5-Methyl-2'-deoxycytidine	0.000124432	7.62767e-06	0.000171417	3.61061e-05	0.000130271	1.98547e-05	1.3776	0.042131	*	1.04693	0.56538
Homoserine	8.3966e-05	1.92709e-05	0.000115594	1.71432e-05	8.00568e-05	9.5848e-06	1.37667	0.025697	*	0.953443	0.69904
Arg	0.0512805	0.00454005	0.0698305	0.0105111	0.0231212	0.0109811	1.36174	0.0131	*	0.450876	0.0026379	**
Uridine	0.000346648	3.68125e-05	0.000461923	7.32063e-05	0.000378073	3.11031e-05	1.33254	0.02037	*	1.09065	0.18396
N6-Methyllysine	0.00027073	3.84545e-05	0.000335417	2.4318e-05	0.000242345	3.45296e-05	1.23894	0.016256	*	0.895154	0.2547
Carnitine	0.0246135	0.00293119	0.0297568	0.00343948	0.0185698	0.00262169	1.20896	0.03513	*	0.754456	0.0090371	**
Terephthalic acid	0.00025405	1.85196e-05	0.000219428	1.96386e-05	0.000232466	5.72329e-05	0.863721	0.031209	*	0.915043	0.5858
N8-Acetylspermidine	2.80395e-05	N.A.	0.000119574	3.15438e-05	5.47715e-05	8.56247e-06	4.26446	N.A.		1.95337	N.A.
Mucic acid	6.95804e-05	N.A.	0.000256665	4.06175e-05	0.000105083	N.A.	3.68876	N.A.		1.51024	N.A.
Ribulose 5-phosphate	7.17925e-05	N.A.	0.000235574	0.000141873	5.16485e-05	1.3541e-05	3.28131	N.A.		0.719414	N.A.
Sulfotyrosine	3.72146e-05	N.A.	0.000114395	2.65272e-05	5.00709e-05	5.62727e-06	3.07394	N.A.		1.34546	N.A.
N-Acetyl-β-alanine	8.67095e-05	N.A.	0.000207177	5.36515e-05	0.000132157	2.3514e-05	2.38932	N.A.		1.52414	N.A.
1-Methyl-4-imidazoleacetic acid	6.98612e-05	4.00385e-05	0.000138759	5.97002e-05	6.36797e-05	1.73208e-05	1.98621	0.10089		0.911517	0.81951
4-Methyl-2-oxovaleric acid 3-Methyl-2-oxovaleric acid	0.010339	0.000817709	0.0201249	0.00900785	0.0125185	0.0013689	1.9465	0.071789		1.21081	0.020064	*
Hippuric acid	5.79613e-05	N.A.	0.000112344	7.25281e-06	N.D.	N.A.	1.93826	N.A.		<1	N.A.
Carboxymethyllysine	3.72353e-05	N.A.	6.53928e-05	2.65639e-05	N.D.	N.A.	1.75621	N.A.		<1	N.A.
3-Aminobutyric acid	7.44825e-05	1.4958e-05	0.000125724	5.24785e-05	0.000185976	2.67209e-06	1.68796	0.094032		2.49692	5.2237e-05	***
Cytosine	5.89611e-05	1.65833e-05	9.70621e-05	3.79268e-05	3.7622e-05	N.A.	1.64621	0.21767		0.638083	N.A.
Gly-Leu	0.000112969	7.35776e-05	0.000184006	6.58457e-05	5.92462e-05	6.38748e-06	1.62882	0.1468		0.524448	0.17811
Gluconic acid	0.00140976	0.000466322	0.00222009	0.00101078	0.000951621	0.000378468	1.5748	0.15795		0.675026	0.12805
Triethanolamine	4.11803e-05	2.07752e-05	6.36825e-05	2.09043e-05	4.37255e-05	1.75526e-05	1.54643	0.34505		1.06181	0.89992
cis-Aconitic acid	0.00043275	0.000124071	0.000653599	0.000161524	0.000340638	N.A.	1.51034	0.068489		0.787147	N.A.
3-Indoxylsulfuric acid	0.000228214	0.000149717	0.000331181	0.000191359	0.000119271	4.81691e-05	1.45118	0.43383		0.522625	0.33483
Gly-Asp	0.000101579	5.26774e-05	0.000146588	7.10204e-05	N.D.	N.A.	1.4431	0.31152		<1	N.A.
o-Hydroxybenzoic acid	0.000248439	8.36038e-05	0.00035369	5.93934e-06	0.000121662	N.A.	1.42365	0.085654		0.489705	N.A.
2-Oxoisovaleric acid	0.00157138	0.000170509	0.00222818	0.000773334	0.00182929	0.0001538	1.41798	0.13091		1.16413	0.036581	*
5-Aminovaleric acid	0.000340709	8.87283e-05	0.000469376	0.000278427	N.D.	N.A.	1.37765	0.43752		<1	N.A.
N-Methylalanine	5.34202e-05	N.A.	7.3002e-05	1.41257e-05	4.53884e-05	N.A.	1.36656	N.A.		0.849649	N.A.
Trimethylamine N-oxide	0.000147708	4.43915e-05	0.00019806	7.60806e-05	0.000168175	0.000211646	1.34089	0.24531		1.13857	0.84194
Methionine sulfoxide	0.000376218	6.4442e-05	0.000500536	0.000135676	0.00034482	5.04511e-05	1.33044	0.1161		0.916543	0.41732
8-Hydroxyoctanoic acid	0.000161251	7.67797e-05	0.000213689	3.80247e-05	8.0606e-05	1.97576e-05	1.32519	0.36091		0.499879	0.2062
Ala-Ala	5.90619e-05	N.A.	7.44344e-05	3.97797e-05	N.D.	N.A.	1.26028	N.A.		<1	N.A.
Butyric acid	0.000860492	0.000214884	0.00108129	0.000218228	0.00117148	4.46644e-05	1.25659	0.14562		1.3614	0.030216	*
Isovaleric acid	0.00108835	0.00025104	0.00135897	0.000285228	0.00125645	0.000101053	1.24866	0.15053		1.15445	0.22075
2-Aminoadipic acid	0.000894941	0.00122765	0.00104054	0.00040522	0.000193989	2.5734e-05	1.16269	0.81147		0.216762	0.27081
Gln	0.179876	0.0191383	0.208632	0.0247051	0.166209	0.0175776	1.15987	0.075826		0.924024	0.27364
Citrulline	0.010135	0.00152753	0.011473	0.00296459	0.0108012	0.00228858	1.13201	0.40431		1.06573	0.60513
Anthranilic acid	0.00018112	8.77778e-05	0.000200997	6.7611e-05	N.D.	N.A.	1.10975	0.72293		<1	N.A.
Stachydrine	0.00110786	0.000525085	0.00122089	0.000621298	0.000393581	0.000147357	1.10202	0.76419		0.355262	0.035901	*
Urocanic acid	0.000107101	0.000125274	0.000117256	4.96533e-05	N.D.	N.A.	1.09482	0.88763		<1	N.A.
O-Acetylcarnitine	0.0245573	0.00388548	0.0267531	0.00352522	0.0321308	0.0043981	1.08942	0.37696		1.3084	0.020659	*
S-Methylcysteine	0.000281944	6.54509e-05	0.000304637	4.45038e-05	0.000325074	5.30034e-05	1.08049	0.54172		1.15297	0.28665
Piperidine	9.12488e-05	N.A.	9.46987e-05	2.44016e-05	0.000125116	2.27636e-05	1.03781	N.A.		1.37116	N.A.
Ectoine	0.000225298	0.000110512	0.000229555	0.000123835	0.000111994	3.52758e-05	1.01889	0.9557		0.497093	0.085669
Pipecolic acid	0.00163999	0.000353805	0.00166102	0.000195938	0.0016109	0.000162208	1.01282	0.9111		0.982263	0.87314
m-Toluic acid	0.00361551	0.000966907	0.00363759	0.00056271	0.00389859	0.00079581	1.00611	0.96613		1.0783	0.62735
Heptanoic acid	0.000451707	4.84679e-05	0.000451082	6.21498e-05	0.000460222	8.63003e-05	0.998617	0.98631		1.01885	0.85351
2'-Deoxycytidine	0.00757213	0.00135692	0.0075239	0.000584203	0.00997629	0.00186588	0.993631	0.94442		1.3175	0.051104
Gly-Gly	9.90186e-05	4.59328e-05	9.48577e-05	2.32969e-05	N.D.	N.A.	0.957978	0.91994		<1	N.A.
Diethanolamine	9.17871e-05	1.87268e-05	8.62518e-05	6.52238e-06	0.000125299	3.5618e-05	0.939694	0.62439		1.3651	0.11771
Benzoic acid	0.00130722	0.000269389	0.00118858	0.000125365	0.00179067	0.000999893	0.90924	0.40832		1.36982	0.34849
5-Oxohexanoic acid	0.000268226	5.5597e-05	0.000233723	2.34753e-05	0.000292501	3.58189e-05	0.871367	0.25347		1.0905	0.43949
N5-Ethylglutamine	0.00214329	0.000445634	0.0018033	0.000396125	0.00171544	0.000288104	0.841369	0.23854		0.800375	0.11535
Glycerophosphocholine	0.00156573	0.00130551	0.00130488	0.000393282	0.000286034	5.58869e-05	0.833399	0.68761		0.182684	0.093459
Acetoacetamide	0.000142251	6.82381e-05	0.000115775	3.03518e-05	5.10285e-05	1.26061e-05	0.81388	0.51286		0.358722	0.03887	*
2-Hydroxyisobutyric acid	0.00094738	0.000185621	0.000728136	7.18524e-05	0.000843534	9.24479e-05	0.768578	0.055382		0.890385	0.30652
10-Hydroxydecanoic acid	0.000167556	7.84602e-05	0.000112315	9.59102e-06	7.79511e-05	2.38869e-05	0.670312	0.19128		0.465224	0.06254
N-Methylputrescine	0.000709326	0.000913546	0.000383182	0.000557432	6.92629e-05	1.76807e-05	0.540205	0.62135		0.097646	0.34878
Adenosine	6.61174e-05	2.24197e-05	3.47097e-05	N.A.	N.D.	N.A.	0.524971	N.A.		<1	N.A.
Erythrose 4-phosphate	0.000405225	6.73131e-05	N.D.	N.A.	0.000879447	0.000199895	<1	N.A.		2.17027	0.0042524	**
Thymidine	0.000225302	N.A.	N.D.	N.A.	0.000282822	1.14186e-05	<1	N.A.		1.2553	N.A.
Tiglic acid	0.000138	3.0659e-05	N.D.	N.A.	0.000149248	1.1371e-05	<1	N.A.		1.08151	0.48988
3-Phenylpropionic acid	0.000218873	2.75693e-05	N.D.	N.A.	0.000171675	2.05069e-05	<1	N.A.		0.784356	0.19731
Galacturonic acid	N.D.	N.A.	N.D.	N.A.	0.00269788	0.00249624	N.A.	N.A.		1<	N.A.
Indole-3-acetic acid	N.D.	N.A.	0.000129721	2.50906e-05	5.25718e-05	2.04368e-05	1<	N.A.		1<	N.A.
Isocitric acid	N.D.	N.A.	0.000772137	0.000184881	0.000312218	5.00113e-05	1<	N.A.		1<	N.A.
Glucuronic acid	N.D.	N.A.	0.00045814	8.72679e-05	0.000194435	N.A.	1<	N.A.		1<	N.A.
3-Aminoisobutyric acid	N.D.	N.A.	0.000100575	2.38241e-05	7.6431e-05	2.78722e-05	1<	N.A.		1<	N.A.
Propionic acid	N.D.	N.A.	0.00116563	0.000323662	N.D.	N.A.	1<	N.A.		N.A.	N.A.
Pyruvic acid	N.D.	N.A.	0.0107083	0.00434066	N.D.	N.A.	1<	N.A.		N.A.	N.A.
Fumaric acid	N.D.	N.A.	0.00207757	0.000343942	N.D.	N.A.	1<	N.A.		N.A.	N.A.
Glutaric acid	N.D.	N.A.	0.00100207	0.000158714	N.D.	N.A.	1<	N.A.		N.A.	N.A.
2-Oxoglutaric acid	N.D.	N.A.	0.00642665	0.0014288	N.D.	N.A.	1<	N.A.		N.A.	N.A.
2-Hydroxyglutaric acid	N.D.	N.A.	0.000463683	0.000109818	N.D.	N.A.	1<	N.A.		N.A.	N.A.
3-Hydroxy-3-methylglutaric acid	N.D.	N.A.	0.000160857	2.09888e-05	N.D.	N.A.	1<	N.A.		N.A.	N.A.
3-(4-Hydroxyphenyl)propionic acid	N.D.	N.A.	0.000342978	7.66499e-05	N.D.	N.A.	1<	N.A.		N.A.	N.A.
N-Acetylaspartic acid	N.D.	N.A.	0.000170985	5.08245e-05	N.D.	N.A.	1<	N.A.		N.A.	N.A.
3-Phosphoglyceric acid	N.D.	N.A.	0.000150899	2.51239e-05	N.D.	N.A.	1<	N.A.		N.A.	N.A.
Kynurenic acid	N.D.	N.A.	0.000247601	0.000171672	N.D.	N.A.	1<	N.A.		N.A.	N.A.
N-Acetylglutamic acid	N.D.	N.A.	9.80589e-05	6.46677e-06	N.D.	N.A.	1<	N.A.		N.A.	N.A.
N-Acetylphenylalanine	N.D.	N.A.	9.59553e-05	1.95924e-05	N.D.	N.A.	1<	N.A.		N.A.	N.A.
Glucaric acid	N.D.	N.A.	0.000171262	N.A.	N.D.	N.A.	1<	N.A.		N.A.	N.A.
Sedoheptulose 7-phosphate	N.D.	N.A.	5.79971e-05	N.A.	N.D.	N.A.	1<	N.A.		N.A.	N.A.
Uracil	N.D.	N.A.	0.000577339	8.38456e-05	N.D.	N.A.	1<	N.A.		N.A.	N.A.
trans-Glutaconic acid	N.D.	N.A.	0.000156647	N.A.	N.D.	N.A.	1<	N.A.		N.A.	N.A.
Thiaproline	N.D.	N.A.	8.57364e-05	N.A.	N.D.	N.A.	1<	N.A.		N.A.	N.A.
Theobromine	N.D.	N.A.	0.000298776	2.24249e-05	N.D.	N.A.	1<	N.A.		N.A.	N.A.
Carnosine	N.D.	N.A.	0.000204883	0.000242454	N.D.	N.A.	1<	N.A.		N.A.	N.A.
Ergothioneine	N.D.	N.A.	0.000183686	0.000112394	N.D.	N.A.	1<	N.A.		N.A.	N.A.
Anserine	N.D.	N.A.	0.000178156	0.000174102	N.D.	N.A.	1<	N.A.		N.A.	N.A.
S-Adenosylmethionine	N.D.	N.A.	3.82351e-05	N.A.	N.D.	N.A.	1<	N.A.		N.A.	N.A.
